# Supplementary material for: The tumor and plasma cytokine profiles of renal cell carcinoma patients
Source: Sci Rep. 2022 Aug 4;12:13416. doi: 10.1038/s41598-022-17592-3 (PMC9352752; doi:10.1038/s41598-022-17592-3)
Supplement: Supplementary file 3 — Supplementary Information 3. [file 41598_2022_17592_MOESM3_ESM.xlsx]

## Sheet: Sheet1
Supplementary Table S1
Table showing RCC patient data including clinical parameters and status
	Patient ID	Date of surgery	Age at surgery	Gender	Histology	Tumor lymphocytes	Malignancy	Dominance	WHO2016/ISUP	TNM8 (2017)	Tumor diameter (mm)	Weight of surgical sample (g)	Follow-up status (1=dead 0=alive)	Perirenal fat infiltration	Peripelvic fat infiltration	Macroscopic blood vessel infiltration	Microscopic blood vessel infiltration	Tumor necrosis	Sarcomatoid histology	Rabdoid histology	Adrenal gland presence?	Metastasis at the time of surgery
41	1	2016-10-11	74	1	ccrcc	9.92	malig	cd3	4	pT1b	55x49	650	0	0	0	0	0	1	N / A	N / A	0	no metastasis
56	2	2016-10-25	70	1	ccrcc	1.85	malig	cd3	3	pT3aN0	135	765	1	1	0	1	1	1	0	0	0	lung
76	3	2016-11-08	71	1	chromophobe	0.21	malig	cd3	2	pT3a	80	1045	0	0	1	0	0	0	N / A	N / A	0	no tumor/metastasis
78	4	2016-11-15	79	2	ccrcc	7.24	malig	nk	3	pT3a	80x60x55	399	0	1	0	0	1	1	N / A	N / A	0	no metastasis
81	5	2016-11-22	81	2	ccrcc	1.68	malig	nk	2	pT1b	60	436	0	0	0	0	0	0	N / A	N / A	0	no metastasis
85	6	2016-12-01	71	1	ccrcc	17.5	malig	cd3	3	pT3a	80	440	1	0	0	0	1	1	N / A	N / A	0	brain, lung, bone, liver, lumbar vertebra
96	7	2016-12-13	70	2	ccrcc	0.88	malig	cd3	3	pT2a	73	850	0	0	0	0	0	0	N / A	N / A	0	no metastasis
115	8	2017-02-23	82	1	ccrcc	0.49	malig	cd3	3	pT2	110	856	0	0	0	0	0	1	N / A	N / A	0	no metastasis
125	9	2017-02-28	70	1	ccrcc	1.02	malig	nk	2	pT1b	45	655	0	0	0	0	0	0	N / A	N / A	0	no metastasis
126	10	2017-03-02	60	2	ccrcc	0.17	malig	cd3	4	pT2a	71	311	0	0	0	0	0	1	1	N / A	0	no metastasis
131	11	2017-03-07	80	2	ccrcc	4.79	malig	nk	2	pT2a	75	242	0	0	0	0	0	0	0	0	0	no metastasis
141	12	2017-03-14	56	1	oncocytoma	4.93	benign	nk	N/A	N/A	70	742	0	0	0	0	0	0	N / A	N / A	0	no metastasis
159	14	2017-04-06	65	1	ccrcc	6.89	malig	cd3	2	pT1a	38	585	0	0	0	0	1	0	0	0	0	no metastasis
166	15	2017-04-27	56	1	ccrcc	0.54	malig	nk	3	pT3a	80	810	0	1	0	0	0	0	0	0	0	no metastasis
177	16	2017-05-09	70	2	ccrcc	4.22	malig	cd3	4	pT3aNx	120	N/A	0	1	1	1	0	1	1	1	0	no metastasis
229	18	2017-08-22	76	1	ccrcc	2.56	malig	nk	2	pT3aNx	40	1012	0	0	1	0	0	1	0	0	0	no metastasis
240L	19	2017-11-29	56	1	ccrcc	13.1	malig	cd3	2	pT1a	40	171	0	0	0	0	0	0	0	0	0	both kidneys
255	20	2017-09-19	82	1	ccrcc	1.96	malig	nk	3	pT3a	120	N/A	0	1	1	1	1	1	0	0	1	lung
279	21	2017-10-24	23	1	chromophobe	0.089	malig	nk	2	pT2a	100	529	0	0	0	0	1	0	0	0	0	no metastasis
280	22	2017-11-09	85	2	ccrcc	0.77	malig	nk	2	pT4	55	N/A	0	1	1	1	1	1	N / A	N / A	0	no metastasis
286	23	2017-11-28	75	2	ccrcc	3.68	malig	cd3	2	pT2a	85	563	0	0	0	0	0	1	0	0	0	no metastasis
287	24	2017-12-07	68	2	ccrcc	1.02	malig	nk	2	pT1b	50	603	0	0	0	0	0	0	0	0	0	no metastasis
292	25	2017-12-14	58	1	ccrcc	11.2	malig	cd3	3	pT3aNx	60	399	0	1	0	0	1	1	0	0	0	no metastasis
346	26	2018-03-06	53	2	ccrcc	3.58	malig	cd3	2	pT1b	70	256	0	0	0	0	0	1	0	0	0	no metastasis
317	27	2018-03-13	70	1	ccrcc	0.24	malig	nk	1	pT1a	20	357	0	0	0	0	0	0	0	0	0	no metastasis
318	28	2018-04-17	59	1	oncocytoma	0.42	benign	nk	N/A	N/A	60	550	0	N/A	N/A	N/A	N/A	0	N/A	N/A	N/A	no metastasis
401	29	2018-06-12	78	2	ccrcc	1.16	malig	nk	3	pT2a	70	N/A	0	1	0	0	0	0	0	0	0	no metastasis
406	30	2018-06-19	72	1	ccrcc	2.31	malig	cd3	2	pT1b	45	430	0	0	0	0	0	0	0	0		no metastasis
413	31	2018-07-17	70	2	ccrcc	4.97	malig	cd3	2	pT3a	55	345	0	1	0	0	0	1	0	0	1	no metastasis
423	32	2018-08-14	73	2	ccrcc	0.35	malig	nk	2	pT2a	80	365	0	0	0	0	0	0	0	0	0	no metastasis
426	33	2018-08-21	85	1	ccrcc and prcc	2.06	malig	nk	3	pT3a	36x25	1463	0	1	0	0	0	0	0	0	1	no metastasis
468	34	2018-11-06	73	1	ccrcc	1.1	malig	nk	3	pT2a	75	559	0	0	0	0	0	0	0	0	0	no metastasis
476	35	2018-12-04	75	1	ccrcc	1.22	malig	nk	2	pT1b	43	69	0	0	0	0	0	1	0	0	0	no metastasis
496	36	2019-02-05	67	1	chromophobe	3.26	malig	nk	3	pT3a	90	873	0	0	1	0	0	1	0	0	0	no metastasis
499	38	2019-03-05	74	2	prcc	1.5	malig	nk	3	pT3a	150	1410	0	1	1	0	1	1	0	0	1	no metastasis
500	39	2019-03-19	45	2	ccrcc	0.47	malig	cd3	3	pT1a	25	463	0	0	0	0	0	0	0	0	0	no metastasis
547	41	2019-05-14	71	2	ccrcc	7.29	malig	cd3	2	pT2a	80	255	0	0	0	0	0	0	0	0	0	no metastasis
613	42	2019-09-24	67	2	ccrcc	1.02	malig	nk	2	pT3a	60	537	0	1	0	1	1	0	0	0	0	no metastasis
616	43	2019-10-01	59	1	ccrcc	9.52	malig	cd3	2	pT2a	75	242	0	0	0	0	0	0	0	0	0	no metastasis
635	44	2019-11-05	71	1	ccrcc	0.96	malig	nk	3	pT1a	25	556	0	0	0	0	0	1	0	0	0	no metastasis
649	45	2019-11-12	69	1	oncocytoma	1.2	benign	nk	N/A	N/A	N/A	N/A	1	N/A	N/A	N/A	N/A	N/A	N/A	N/A	N/A	no metastasis
657	46	2019-11-19	38	2	prcc	0.85	malig	nk	2	pT2a	90	512	0	0	0	0	0	1	0	0	0	no metastasis
676	47	2019-12-17	53	1	chromophobe	0.71	malig	nk	N/A	pT2b	120	1220	0	0	0	0	0	1	0	0	0	no metastasis
680	48	2020-01-07	85	2	oncocytoma	0.76	benign	nk	N/A	N/A	N/A	N/A	1	N/A	N/A	N/A	N/A	N/A	N/A	N/A	N/A	no metastasis
686	49	2020-01-14	60	1	prcc	4.99	malig	cd3	2	pT1a	40	511	0	0	0	0	0	0	0	0	0	no metastasis
702	50	2020-03-10	59	1	ccrcc	0	malig	NA	2	pT3a	50	1392	1	0	0	1	1	0	0	0	0	no metastasis
